# Supplementary material for: Salt-Tolerant Compatible Microbial Inoculants Modulate Physio-Biochemical Responses Enhance Plant Growth, Zn Biofortification and Yield of Wheat Grown in Saline-Sodic Soil
Source: Int J Environ Res Public Health. 2021 Sep 21;18(18):9936. doi: 10.3390/ijerph18189936 (PMC8467820; doi:10.3390/ijerph18189936)
Supplement: Supplementary file 1 [file ijerph-18-09936-s001.zip]

Archive with 1 entries (1 files):
- ijerph-1358299-supplementary.pdf
